# Supplementary material for: Evaluation of the PowerChek™ Respiratory Virus Panel 1/2/3/4 for the Detection of 16 Respiratory Viruses: A Comparative Study with the Allplex™ Respiratory Panel Assay 1/2/3 and BioFire® Respiratory Panel 2.1 plus
Source: Diagnostics (Basel). 2025 Oct 27;15(21):2713. doi: 10.3390/diagnostics15212713 (PMC12610354; doi:10.3390/diagnostics15212713)
Supplement: Supplementary file 1 [file diagnostics-15-02713-s001.zip]

Archive with 1 entries (1 files):
- diagnostics-3929690-supplementary.pdf
